# Supplementary material for: Nutritional, molecular, and functional properties of a novel enzymatically hydrolyzed porcine plasma product
Source: PLoS One. 2024 May 10;19(5):e0301504. doi: 10.1371/journal.pone.0301504 (PMC11086891; doi:10.1371/journal.pone.0301504)
Supplement: S1 Table — (XLSX) [file pone.0301504.s001.xlsx]

## Sheet: Sheet1
S1 Table. Food clearance assay results in C. elegans to evaluate the toxicity of SDP and EHPP at different concentrations for 6 days
	Treatment	Time in culture (days)								Treatment	Time in culture (days)
		0	1	2	3	4	5	6			0	1	2	3	4	5	6
	DMSO 1%	0.701	0.5596	0.4852	0.1914	0.1208	0.1196	0.0856		DMSO 5%	0.6906	0.685	0.69	0.689	0.686	0.6818	0.6846
		0.7755	0.5318	0.4292	0.2576	0.1248	0.0954	0.092			0.7556	0.7508	0.731	0.7296	0.716	0.6914	0.6808
		0.7854	0.5878	0.4248	0.2568	0.1416	0.0994	0.0856			0.8324	0.7574	0.7136	0.7072	0.7056	0.7016	0.6968
	Average	0.753967	0.559733	0.4464	0.235267	0.129067	0.1048	0.0877333		Average	0.759533	0.731067	0.711533	0.7086	0.702533	0.6916	0.6874
	n	3	3	3	3	3	3	3		n	3	3	3	3	3	3	3
	SEM	0.0266371	0.0161659	0.0194415	0.0219345	0.00637216	0.00748955	0.00213333		SEM	0.0409814	0.023112	0.0118807	0.0117411	0.00879495	0.00571664	0.00482632
	Treatment	Time in culture (days)								Treatment	Time in culture (days)								Treatment	Time in culture (days)
		0	1	2	3	4	5	6			0	1	2	3	4	5	6			0	1	2	3	4	5	6
	SDP (10 mg/ml)	0.6548	0.5894	0.4394	0.2686	0.1584	0.1462	0.091		SDP (5 mg/ml)	0.721	0.574	0.4032	0.2747	0.1422	0.1184	0.0764		SDP (1 mg/ml)	0.6652	0.6122	0.4018	0.2508	0.133	0.094	0.079
		0.8186	0.577	0.376	0.3042	0.0916	0.0744	0.0638			0.8086	0.5578	0.2894	0.2132	0.1168	0.1224	0.0708			0.8296	0.599	0.3848	0.2652	0.1162	0.1038	0.0982
		0.8328	0.6024	0.281	0.243	0.1589	0.1098	0.0908			0.8154	0.5722	0.3556	0.2508	0.1538	0.085	0.0764			0.8412	0.6056	0.3816	0.2516	0.1726	0.0868	0.0752
	Average	0.768733	0.5896	0.365467	0.271933	0.1363	0.110133	0.0818667		Average	0.781667	0.568	0.3494	0.246233	0.1376	0.1086	0.0745333		Average	0.778667	0.6056	0.3894	0.255867	0.1406	0.0948667	0.0841333
	n	3	3	3	3	3	3	3		n	3	3	3	3	3	3	3		n	3	3	3	3	3	3	3
	SEM	0.057114	0.00733303	0.0460284	0.0177454	0.0223505	0.0207275	0.00903352		SEM	0.0303968	0.0051264	0.0329972	0.0178998	0.0109258	0.0118564	0.00186667		SEM	0.0568321	0.00381051	0.00626844	0.00467238	0.0167189	0.00492657	0.00711836
	Treatment	Time in culture (days)								Treatment	Time in culture (days)								Treatment	Time in culture (days)
		0	1	2	3	4	5	6			0	1	2	3	4	5	6			0	1	2	3	4	5	6
	EHPP (10 mg/ml)	1.208	0.319	0.186	0.228	0.199	0.154	0.177		EHPP (5 mg/ml)	0.974	0.396	0.297	0.17	0.115	0.103	0.114		EHPP (1 mg/ml)	0.776	0.376	0.257	0.139	0.111	0.08	0.083
		0.763	0.375	0.357	0.272	0.233	0.194	0.155			0.823	0.56	0.371	0.158	0.126	0.121	0.125			0.796	0.677	0.329	0.127	0.125	0.079	0.078
		0.737	0.501	0.343	0.286	0.224	0.185	0.155			0.682	0.429	0.22	0.102	0.097	0.09	0.09			0.808	0.491	0.289	0.131	0.087	0.086	0.081
	Average	0.902667	0.398333	0.295333	0.262	0.218667	0.177667	0.162333		Average	0.826333	0.461667	0.296	0.143333	0.112667	0.104667	0.109667		Average	0.793333	0.514667	0.291667	0.132333	0.107667	0.0816667	0.0806667
	n	3	3	3	3	3	3	3		n	3	3	3	3	3	3	3		n	3	3	3	3	3	3	3
	SEM	0.152851	0.0538186	0.0548159	0.0174738	0.0101708	0.0121152	0.00733333		SEM	0.0843096	0.050081	0.0435928	0.020955	0.00845248	0.00898765	0.0103333		SEM	0.00933333	0.0876933	0.0208273	0.00352767	0.0110955	0.00218581	0.00145297
