# Supplementary material for: Nutritional, molecular, and functional properties of a novel enzymatically hydrolyzed porcine plasma product
Source: PLoS One. 2024 May 10;19(5):e0301504. doi: 10.1371/journal.pone.0301504 (PMC11086891; doi:10.1371/journal.pone.0301504)
Supplement: S2 Table — (XLSX) [file pone.0301504.s002.xlsx]

## Sheet: Sheet1
S2 Table. Oxidative stress response of different C. elegans after treatment with EHPP and SDP supplementation at 5 mg/mL
	N2 (WT)	CL2006
	CTL	Vitamin C	SDP	EHPP
	3.3	62.1	45.7	21.6
	3.6	56.7	44.4	37.9
	3.4	60	46.3	35.3
Average	3.43333	59.6	45.4667	31.6
n	3	3	3	3
SEM	0.0881917	1.57162	0.560753	5.05602
