# Supplementary material for: Nutritional, molecular, and functional properties of a novel enzymatically hydrolyzed porcine plasma product
Source: PLoS One. 2024 May 10;19(5):e0301504. doi: 10.1371/journal.pone.0301504 (PMC11086891; doi:10.1371/journal.pone.0301504)
Supplement: S3 Table — (XLSX) [file pone.0301504.s003.xlsx]

## Sheet: Sheet1
S3 Table. Age-dependent paralysis in C. elegans CL2006 after treatment with EHPP and SDP supplementation at 5 mg/mL
	N2 (WT)	CL2006
	CTL	CTL	EHPP	SDP
	16	66.7	50	36.5
	17.7	60	47.5	39.4
	16.3	58	51.16	39.6
Average	16.6667	61.5667	49.5533	38.5
n	3	3	3	3
SEM	0.523874	2.6308	1.0799	1.00167
