# Supplementary material for: Nutritional, molecular, and functional properties of a novel enzymatically hydrolyzed porcine plasma product
Source: PLoS One. 2024 May 10;19(5):e0301504. doi: 10.1371/journal.pone.0301504 (PMC11086891; doi:10.1371/journal.pone.0301504)
Supplement: S4 Table — (XLSX) [file pone.0301504.s004.xlsx]

## Sheet: Sheet1
S4 Table. Behavioral phenotypes after LPS injury in C. elegans after treatment with EHPP and SDP supplementation at 5 mg/mL
		N2 (WT)	CL2006					N2 (WT)	CL2006					N2 (WT)	CL2006
		CTL	CTL (LPS)	EHPP (LPS)	SDP (LPS)			CTL	CTL (LPS)	EHPP (LPS)	SDP (LPS)			CTL	CTL (LPS)	EHPP (LPS)	SDP (LPS)
	Reversal	95.24	48	41	85.37		Omega turn	4.55	21.8	7	4.88		Pause	0	18.42	2	9.76
		88.89	55	43	95.08			4.76	17.95	10	4.92			0	13.95	4	0
		90.48	44	38	90.91			4.05	9.95	10	9.09			0	19.35	5	0
	Average	91.5367	49	40.6667	90.4533		Average	4.45333	16.5667	9	6.29667		Average	0	17.24	3.66667	3.25333
	n	3	3	3	3		n	3	3	3	3		n	3	3	3	3
	SEM	1.90771	3.21455	1.45297	2.81232		SEM	0.210581	3.49003	1	1.39671		SEM	0	1.66676	0.881917	3.25333
