# Supplementary material for: Nutritional, molecular, and functional properties of a novel enzymatically hydrolyzed porcine plasma product
Source: PLoS One. 2024 May 10;19(5):e0301504. doi: 10.1371/journal.pone.0301504 (PMC11086891; doi:10.1371/journal.pone.0301504)
Supplement: S5 Table — (XLSX) [file pone.0301504.s005.xlsx]

## Sheet: BW increase
S5 Table. Body weight results at different days during the SEB challenge study in mice
Treatment	Animal Id	Day of study								Treatment	Animal Id	Day of study
		0	2	5	7	9	12					0	2	5	7	9	12
		(21 age)	(23 age)	(26 age)	(28 age)	(30 age)	(33 age)					(21 age)	(23 age)	(26 age)	(28 age)	(30 age)	(33 age)
CONTROL	S-696	10.2	9.1	13.5	15.3	16.4	18			SEB	S-693	10.7	12.6	15.2	16.7	17	18.8
CONTROL	S-697	9.2	8.5	12.5	13.5	15	17.1			SEB	S-694	8.8	10.1	11.4	13.4	14.7	15.6
CONTROL	S-749	11	12.6	14.4	15.3	16.7	19.1			SEB	S-695	9.3	9.2	11.3	13	14.2	16.1
CONTROL	S-750	9.4	10.9	12.7	15.2	15.6	17.6			SEB	S-722	10.7	12	13.7	14.1	14.8	16.7
CONTROL	S-751	7.7	7.6	7.6	7.9	8.2	10.1			SEB	S-723	7.4	7.2	7.4	8.2	8.9	12.1
CONTROL	S-752	10.1	11.1	13	15.1	16.4	18.2			SEB	S-724	9.9	11	12.4	14.8	15.8	17.4
CONTROL	S-753	9.7	10.6	12.8	14.7	16.1	17.5			SEB	S-725	10.7	11.5	13.9	16.2	17.9	20.9
CONTROL	S-754	8.1	9	11.2	12.7	14.5	16.9			SEB	S-755	10.1	11.2	13.9	15.3	16.6	18.6
CONTROL	S-784	9.6	10.7	13	14.7	15.8	17.8			SEB	S-756	10.4	11.3	14.2	14.9	15.9	17.7
CONTROL	S-785	8.8	9.6	11.8	13.5	14.7	17.1			SEB	S-757	8.2	9.3	11.1	13	13.8	16.1
										SEB	S-782	8.5	9.2	11.2	12.9	14.3	16.6
	Average	9.38	9.97	12.25	13.79	14.94	16.94			SEB	S-783	10.5	10.9	13.3	15.1	16.7	18.5
	n	10	10	10	10	10	10			SEB	S-787	11	9.8	9.3	11.2	12.6	14.3
	SEM	0.312623	0.466679	0.585045	0.714679	0.785734	0.786723
											Average	9.70769	10.4077	12.1769	13.7538	14.8615	16.8769
											n	13	13	13	13	13	13
											SEM	0.319948	0.403901	0.606498	0.62405	0.644159	0.614165
Treatment	Animal Id	Day of study								Treatment	Animal Id	Day of study
		0	2	5	7	9	12					0	2	5	7	9	12
		(21 age)	(23 age)	(26 age)	(28 age)	(30 age)	(33 age)					(21 age)	(23 age)	(26 age)	(28 age)	(30 age)	(33 age)
SEB-SDP	S-699	10.5	12.4	15.1	16.6	18.1	20.3			SEB-EHPP	S-711	9.9	11.3	13.5	15.6	17.4	18.8
SEB-SDP	S-700	9	9.9	11.5	13.4	15	17.6			SEB-EHPP	S-712	10.4	12.1	15.2	16.9	18.3	20.6
SEB-SDP	S-701	10.5	11.9	15.4	17.1	19.1	21.8			SEB-EHPP	S-713	10.6	11.8	14.3	16	18	19.8
SEB-SDP	S-726	9.4	10.5	14	16.1	18.1	18.7			SEB-EHPP	S-738	9.8	11.5	14.1	16.2	17.8	18.8
SEB-SDP	S-727	8	8.1	10.7	13.3	15.4	18.3			SEB-EHPP	S-739	8.9	10.8	13.6	15.8	18.4	21.4
SEB-SDP	S-728	10.1	11.3	14.3	17.3	19.5	21.2			SEB-EHPP	S-740	9.5	11.5	13.5	15.3	17.1	18.5
SEB-SDP	S-758	10.4	11.8	14.8	16.3	17.8	20.7			SEB-EHPP	S-770	9.3	10.7	14	16.3	18.5	21.3
SEB-SDP	S-759	10.1	11.4	14.5	16.1	17.5	19			SEB-EHPP	S-771	10.1	11.6	14.8	16.9	17.9	19.8
SEB-SDP	S-760	8.3	9.6	12.4	13.8	15.4	17.7			SEB-EHPP	S-772	7.5	8.9	11.4	13.6	15.4	17.5
SEB-SDP	S-788	12.7	12.7	15.5	17.9	19.4	21.5
SEB-SDP	S-789	8.3	8.2	10.1	12.3	14.5	17.7				Average	9.55556	11.1333	13.8222	15.8444	17.6444	19.6111
											n	9	9	9	9	9	9
	Average	9.75455	10.7091	13.4818	15.4727	17.2545	19.5				SEM	0.311854	0.315788	0.359698	0.332963	0.319336	0.44267
	n	11	11	11	11	11	11
	SEM	0.409515	0.47948	0.590503	0.576051	0.559117	0.492489
