# Supplementary material for: Nutritional, molecular, and functional properties of a novel enzymatically hydrolyzed porcine plasma product
Source: PLoS One. 2024 May 10;19(5):e0301504. doi: 10.1371/journal.pone.0301504 (PMC11086891; doi:10.1371/journal.pone.0301504)
Supplement: S6 Table — (XLSX) [file pone.0301504.s006.xlsx]

## Sheet: BW increase
S6 Table. Lymphocytes results of different groups during the SEB challenge study in mice
Treatment	Animal Id	Th lymphocytes (CD4)	Act. Th lymphocytes (CD4+CD25)	Treg lymphocytes	Act. Th/Treg			Treatment	Animal Id	Th lymphocytes (CD4)	Act. Th lymphocytes (CD4+CD25)	Treg lymphocytes	Act. Th/Treg
CONTROL	S-696	24.4	7.42	2.7	2.74815			SEB	S-693	26.3	15.8	3.86	4.09326
CONTROL	S-697	29.5	6.05	2.89	2.09343			SEB	S-694	33.2	12	3.07	3.90879
CONTROL	S-749	32.5	8.69	3.16	2.75			SEB	S-695	23.6	11.8	3.28	3.59756
CONTROL	S-750	34.9	5.51	2.6	2.11923			SEB	S-722	33.8	12.6	2.61	4.82759
CONTROL	S-751	26.7	13.3	4.21	3.15914			SEB	S-723	22.2	19.7	5.21	3.78119
CONTROL	S-752	29.9	7.6	3.89	1.95373			SEB	S-724	34.2	12.7	2.61	4.8659
CONTROL	S-753	25.2	8.02	4.89	1.64008			SEB	S-725	32.8	11.2	3.16	3.5443
CONTROL	S-754	28.1	8.03	3.25	2.47077			SEB	S-755	20.5	14.8	4	3.7
CONTROL	S-784	29.4	7.79	3.19	2.44201			SEB	S-756	22.7	12.3	3.27	3.76147
CONTROL	S-785	30.6	7.09	3.01	2.35548			SEB	S-757	18.8	14.8	4.35	3.4023
								SEB	S-782	30.8	11	3.82	2.87958
	Average	29.12	7.95	3.379	2.3732			SEB	S-783	20.4	15.3	5.11	2.99413
	n	10	10	10	10			SEB	S-787	22.4	15	4.04	3.71287
	SEM	1.01322	0.665946	0.230417	0.140279
									Average	26.2846	13.7692	3.72231	3.77453
									n	13	13	13	13
									SEM	1.61272	0.675713	0.231437	0.161365
Treatment	Animal Id	Th lymphocytes (CD4)	Act. Th lymphocytes (CD4+CD25)	Treg lymphocytes	Act. Th/Treg			Treatment	Animal Id	Th lymphocytes (CD4)	Act. Th lymphocytes (CD4+CD25)	Treg lymphocytes	Act. Th/Treg
SEB-SDP	S-699	24.8	9.86	4.7	2.09787			SEB-EHPP	S-711	22.3	11.2	4.66	2.40343
SEB-SDP	S-700	21.6	10.1	3.63	2.78237			SEB-EHPP	S-712	19	11	5.75	1.91304
SEB-SDP	S-701	22	9.76	5.28	1.84848			SEB-EHPP	S-713	24.4	10.2	4.01	2.54364
SEB-SDP	S-726	29.7	13.4	6.18	2.16828			SEB-EHPP	S-738	26	11.6	5.18	2.23938
SEB-SDP	S-727	23.3	11.1	6.46	1.71827			SEB-EHPP	S-739	30.1	9.2	5.71	1.61121
SEB-SDP	S-728	28.3	9.34	4.42	2.11312			SEB-EHPP	S-740	15.1	14	4.9	2.85714
SEB-SDP	S-758	23.3	9.37	4.58	2.04585			SEB-EHPP	S-770	28.4	11.6	3.81	3.04462
SEB-SDP	S-759	28.4	5.93	3	1.97667			SEB-EHPP	S-771	25.4	8.28	4.44	1.86486
SEB-SDP	S-760	18.6	12	5.85	2.05128			SEB-EHPP	S-772	23.7	7.48	3.04	2.46053
SEB-SDP	S-788	31.4	9.41	3.46	2.71965
SEB-SDP	S-789	31.4	8.74	3.83	2.28198				Average	23.8222	10.5067	4.61111	2.32643
									n	9	9	9	9
	Average	25.7091	9.91	4.67182	2.16399				SEM	1.53476	0.658686	0.298489	0.156861
	n	11	11	11	11
	SEM	1.30826	0.572881	0.348508	0.0987199
