# Supplementary material for: Nutritional, molecular, and functional properties of a novel enzymatically hydrolyzed porcine plasma product
Source: PLoS One. 2024 May 10;19(5):e0301504. doi: 10.1371/journal.pone.0301504 (PMC11086891; doi:10.1371/journal.pone.0301504)
Supplement: S7 Table — (XLSX) [file pone.0301504.s007.xlsx]

## Sheet: CK expression
S7 Table. Cytokines expression (Tnf-α, Ifn-γ and Il-10) results in jejunum mucosa of different groups during the SEB challenge study in mice
Treatment	Animal Id	TNF-α	IFN-γ	IL-10		Treatment	Animal Id	TNF-α	IFN-γ	IL-10
CONTROL	S-696	0.890003	0.814629	0.76394		SEB	S-693	4.50611	3.18042	1.55459
CONTROL	S-697	2.85182	1.03112	0.835975		SEB	S-694	2.89163	1.64059	1.34866
CONTROL	S-752	0.868671	1.28718	0.994148		SEB	S-755	6.46156	1.69257	1.4861
CONTROL	S-753	1.24133	0.867067	1.40594		SEB	S-756	1.53888	4.05363	4.45842
						SEB	S-723	7.04638	0.632534	0.86846
	Average	1	1	1
	n	3	4	4			Average	4.48891	2.23995	1.94325
	SEM	0.12082	0.106253	0.143599			n	5	5	5
							SEM	1.0413	0.608957	0.64011
Treatment	Animal Id	TNF-α	IFN-γ	IL-10		Treatment	Animal Id	TNF-α	IFN-γ	IL-10
SEB-SDP	S-699	2.5702	5.93487	2.73498		SEB-EHPP	S-711	4.73014	3.44431	3.33233
SEB-SDP	S-701	1.68399	2.56546	3.3439		SEB-EHPP	S-712	1.27622	3.51668	3.24121
SEB-SDP	S-728	0.963851	2.6744	2.64182		SEB-EHPP	S-713	2.00261	4.06771	3.86785
SEB-SDP	S-759	0.836178	1.54672	2.543		SEB-EHPP	S-770	3.242	1.46329	1.57084
SEB-SDP	S-726	0.997841	1.53073	2.85113		SEB-EHPP	S-739	2.20669	2.98807	5.46997
	Average	1.41041	2.07933	2.82297			Average	2.69153	3.09601	3.49644
	n	5	4	5			n	5	5	5
	SEM	0.325525	0.312925	0.139839			SEM	0.59882	0.442713	0.625811
