# Supplementary material for: Nutritional, molecular, and functional properties of a novel enzymatically hydrolyzed porcine plasma product
Source: PLoS One. 2024 May 10;19(5):e0301504. doi: 10.1371/journal.pone.0301504 (PMC11086891; doi:10.1371/journal.pone.0301504)
Supplement: S8 Table — (XLSX) [file pone.0301504.s008.xlsx]

## Sheet: BW increase, E. coli
S8 Table. Body weight results at different days previous to the E. coli challenge in mice
Treatment	Day of study										Treatment	Day of study
	0	1	2	5	7	8	9	9-0				0	1	2	5	7	8	9	9-0
CONTROL	11.5	11.9	12.6	15.5	17.5	17.9	17.6	6.1			SDP	10.9	11.8	13.2	16.8	18.7	20	20.3	9.4
	10.7	12.2	12.9	14.9	16.9	17.8	18.3	7.6				12.4	13	14.3	18.4	19.9	21.2	21.2	8.8
	11.8	12.6	13.1	16.4	17.5	18.5	18.7	6.9				10.7	12.8	13.2	16.4	18.1	18.8	19.4	8.7
CONTROL	11.6	12.4	13.6	15.8	17	17.9	18.3	6.7			SDP	9.2	10.5	11.8	14.8	16.2	17.1	17.7	8.5
	10.9	12.1	12.7	15.4	16.8	18	18.5	7.6				10	11.5		15.8	18.1	18.5	18.9	8.9
	11.7	12.4	13.6	14.9	16.4	17.4	17.9	6.2				8.7	10.7	12	15.3	16.9	17.8	18.5	9.8
CONTROL	9.7	11.2	11.7	13.4	14.9	15.6	16.1	6.4			SDP	11	11.8	13.1	17	19	20.11	20.3	9.3
	10	11.4	12	15	15.1	16.7	17.1	7.1				11	11.5	12.6	16.2	17.7	18.4	19	8
	8.9	11.1	11.6	14.3	15.6	15.5	16	7.1				11.8	11.7	13	16.7	17.9	18.7	19.7	7.9
CONTROL	9.6	11.1	12.1	14.7	15.9	16.6	17	7.4			SDP	12	13	14.3	18.1	19.1	19.4	20.8	8.8
	8.7	10.2	11.8	14.4	16.2	16.7	17.1	8.4				12.1	12.5	13.8	17.4	18.6	19.2	21	8.9
	9.5	11.9	12.3	14.8	15.9	16.7	16.3	6.8				11.9	12.6	13.7	17.7	18.8	19	20.7	8.8
CONTROL	11.3	12.2	12.9	16.6	17.5	18.6	19	7.7
	12.3	11.7	13	17.2	17.9	18.7	18.9	6.6			Average	10.975	11.95	13.1818	16.7167	18.25	19.0175	19.7917	8.81667
	11.4	11.9	12.2	15.1	16	16.9	17	5.6			n	12	12	11	12	12	12	12	12
CONTROL	10.9	11.2	11.9	15.2	15.9	16.8	18.2	7.3			SEM	0.339814	0.243553	0.249297	0.315708	0.290376	0.314527	0.318961	0.155131
	11.6	11.9	12.7	15.5	16.3	17.2	17.8	6.2
	12.3	12.5	13.4	16	16.9	17.9	18.4	6.1
CONTROL	11.7	11.7	12.3	15.4	16.3	17.5	17.9	6.2			Treatment	Day of study
	11.5	10.9	10.7	15.2	16.2	17.5	19.4	7.9				0	1	2	5	7	8	9	9-0
	11.2	12.5	13	16.8	17.5	18.4	19.9	8.7			EHPP	11.5	12	13	16.3	17.6	18.6	20	8.5
CONTROL	10.8	10.9	11.7	14.5	15.7	16.4	18.4	7.6				10.6	10.4	10.9	10.7	12.3	14	15.1	4.5
	12	12.6	13.3	15.8	16.2	17.3	19.2	7.2				11.8	12.2	13.8	16.7	17.9	19	18.8	7
	12.9	12.9	14	16.2	16.7	17.8	19.7	6.8			EHPP	12.7	13.3	14.7	17.5	18.2	19.2	20.4	7.7
												10.7	11.5	12.6	15.9	17.5	17.8	20	9.3
Average	11.0208	11.8083	12.5458	15.375	16.45	17.3458	18.0292	7.00833				12.8	13.6	14.6	17.8	18.8	20.2	21.2	8.4
n	24	24	24	24	24	24	24	24			EHPP	11.2	12	12.6	15.6	16.5	17.4	18.9	7.7
SEM	0.224656	0.139216	0.159821	0.178891	0.160728	0.177235	0.222427	0.15776				11.2	10.7	12.9	16.4	17.1	17.8	20.1	8.9
												12.1	12.2	14	17.5	18.4	19	20.3	8.2
											Average	11.6222	11.9889	13.2333	16.0444	17.1444	18.1111	19.4222	7.8
											n	9	9	9	9	9	9	9	9
											SEM	0.265507	0.350176	0.396863	0.714164	0.647884	0.588889	0.593431	0.471699
