# Supplementary material for: Nutritional, molecular, and functional properties of a novel enzymatically hydrolyzed porcine plasma product
Source: PLoS One. 2024 May 10;19(5):e0301504. doi: 10.1371/journal.pone.0301504 (PMC11086891; doi:10.1371/journal.pone.0301504)
Supplement: S9 Table — (XLSX) [file pone.0301504.s009.xlsx]

## Sheet: BW increase, E. coli
S9 Table. Body weight results at different days after the E. coli challenge in mice
Treatment	Day of study							Treatment	Day of study
	9	12	13	14	d14-d9				9	12	13	14	d14-d9
CONTROL	17.6	18.1	18.7	20.5	2.9			E. coli	18.3	18.4	19	18.5	0.2
	18.3	19.7	20.3	20.9	2.6				18.5	18.5	19	19	0.5
	18.7	18.7	19.3	21.4	2.7				17.9	18.1	18	17.5	-0.4
CONTROL	16.1	17.2	17.6	17.8	1.7			E. coli	17	17.8	17.5	17.2	0.2
	17.1	18.6	19.3	20.14	3.04				17.1	18.3	18	17.5	0.4
	16	17.4	18.4	19.3	3.3				16.3	17.5	17.4	17.8	1.5
CONTROL	19.1	19	21.6	21.11	2.01			E. coli	18	18.2	18.8	18.7	0.7
	19.3	18.9	20	20.6	1.3				18.1	17.8	19.3	18.9	0.8
	17.4	17	19.3	18.5	1.1				18.2	18.4	19.5	19.1	0.9
CONTROL	18.6	17.9	20.1	20.9	2.3			E. coli	17.3	18.4	18.5	18.6	1.3
	18.8	19.4	21.7	21.7	2.9				18.6	19.2	19.2	18	-0.6
	19.5	19.9	21.4	21.6	2.1				18.9	19.7	20.3	20	1.1
Average	18.0417	18.4833	19.8083	20.3708	2.32917			Average	17.85	18.3583	18.7083	18.4	0.55
n	12	12	12	12	12			n	12	12	12	12	12
SEM	0.344317	0.279836	0.374865	0.356981	0.202849			SEM	0.221736	0.173842	0.248468	0.236451	0.184021
Treatment	Day of study							Treatment	Day of study
	9	12	13	14	d14-d9				9	12	13	14	d14-d9
SDP	21.2	21.9	22.9	21.9	0.7			EHPP	18.8	20	20.6	20.9	2.1
	17.7	18.9	18.5	18.6	0.9				14.7	15.1	18.2	18.2	3.5
	18.9	21.1	20.8	20.8	1.9				18.5	18.8	19.4	19.5	1
SDP	18.5	19.4	19.1	19.4	0.9			EHPP	20.1	20.4	20.8	20.8	0.7
	21	20.3	22.2	22.2	1.2				19.6	20	20.8	21.1	1.5
	19.1	19	21.21	21	1.9				21.2	21.2	22	22	0.8
SDP	19.7	19.7	20.5	20.9	1.2			EHPP	18.6	18.9	19.3	20	1.4
	20.7	20.8	21.5	21.3	0.6				19.5	20.1	21.3	22.1	2.6
	20.5	20.7	21.6	20.9	0.4				20.1	20.3	21.1	21.4	1.3
Average	19.7	20.2	20.9233	20.7778	1.07778			Average	19.0111	19.4222	20.3889	20.6667	1.65556
n	9	9	9	9	9			n	9	9	9	9	9
SEM	0.408588	0.340343	0.468467	0.377778	0.177778			SEM	0.610201	0.593431	0.395616	0.417	0.306916
