# Supplementary material for: Nutritional, molecular, and functional properties of a novel enzymatically hydrolyzed porcine plasma product
Source: PLoS One. 2024 May 10;19(5):e0301504. doi: 10.1371/journal.pone.0301504 (PMC11086891; doi:10.1371/journal.pone.0301504)
Supplement: S10 Table — (XLSX) [file pone.0301504.s010.xlsx]

## Sheet: CK expression
S10 Table. Cytokines expression (Il-6 and Il-1β) results in jejunum mucosa of different groups during the E. coli challenge study in mice
Treatment	IL-6	IL1-β		Treatment	IL-6	IL1-β
CONTROL	0.999	1.01		E. coli	0.928432	2.24962
CONTROL	0.897	1.079		E. coli	1.06649	1.16447
CONTROL	0.57	0.898		E. coli	2.06747	0.96238
CONTROL	1.131	0.613		E. coli	2.71861	1.62978
CONTROL	1.412	1		E. coli	1.16301	0.982601
CONTROL	1.045	1.399		E. coli	1.86331	1.18073
CONTROL	0.602	1.125		E. coli	4.1637	1.26987
CONTROL	1.345	1.057		E. coli	1.96274	1.53653
CONTROL		0.829		E. coli	2.294
				E. coli	1.341
Average	1.00012	1.00111		E. coli	2.58089
n	8	9
SEM	0.108716	0.072055		Average	2.0136	1.372
				n	11	8
				SEM	0.282827	0.150786
Treatment	IL-6	IL1-β		Treatment	IL-6	IL1-β
SDP	0.84843	0.901049		EHPP	3.91189	2.02045
SDP	0.912482	1.05678		EHPP	2.39972	1.65827
SDP	0.672622	0.864344		EHPP	4.52484	0.867345
SDP	1.18745	0.73442		EHPP	1.03016	0.803672
SDP	0.991626	0.680505		EHPP	1.19986	0.33325
SDP	0.83097	0.666501		EHPP	1.97639	0.505113
SDP	1.04817	0.972438		EHPP	0.954533
SDP	1.3593	0.843628		EHPP	1.85044
SDP	1.03732	1.14051		EHPP	1.23359
SDP	1.19571	0.729347
SDP	1.43184	0.965721		Average	2.12016	1.03135
				n	9	6
Average	1.0469	0.868659		SEM	0.430506	0.271683
n	11	11
SEM	0.069739	0.047182
